# Supplementary material for: A cautionary note on testing latent variable models
Source: Front Psychol. 2015 Nov 6;6:1715. doi: 10.3389/fpsyg.2015.01715 (PMC4635201; doi:10.3389/fpsyg.2015.01715)
Supplement: Supplementary file 1 [file Data_Sheet_1.XLSX]

## Sheet: Hárok1
No.	Study DOI	Journal	Method used	Type	Software	Sample size	Verification of univariate normality	Verification of multivariate normality	Post-hoc modifications	Fit function	df	Chi-square (χ2)	Chi-square significance	Model fits based on χ2	Satorra-Bentler χ2	RMSEA	RMSEA CI	CFI	TLI NNFI	GFI	AGFI	SRMR	AIC	BIC	Other AFI	AFI criteria explicitly mentioned	Error correlations	Justification of error correlations	Alternative models	Model fit considered good	Justification stated	Fit considered good based on χ2	Fit considered good based on AFI	Fit considered good based on χ2/df	Inspection of residuals	Matrix reported	Interpretation of model parameters	Replicable?
4	10.1016/j.jecp.2013.07.017	Journal of Experimental Child Psychology	3	1	0	360	0	0	1	2	1	1	s	0	0	1	0	1	1	0	0	1	0	0	0		0		8	1	0	0	0	0	0	0	0	0
6	10.1016/j.jecp.2011.04.015	Journal of Experimental Child Psychology	3	2	3	250	0	0	0	0	1	1	s	0	0	1	0	1	1	0	0	0	0	0	0	CFI & TLI .90, RMSEA .08	0		1	1	1	0	1	0	0	0	1	0
11	10.1016/j.jecp.2012.08.009	Journal of Experimental Child Psychology	2	2	1	198	0	0	1	0	1	1	n.s.	1	0	1	0	1	1	0	0	0	0	0	0		0		0	1	1	1	1	0	0	2	1	1
x1	10.1016/j.jecp.2012.10.005	Journal of Experimental Child Psychology	3	2	1	157	0	0	1	1	1	1	n.s.	1	0	1	1	1	0	0	0	0	0	1	0	CFI .95, RMSEA .08	1	0	0	1	1	1	1	0	0	2	1	1
20	10.1016/j.jecp.2012.12.009	Journal of Experimental Child Psychology	2	2	3	96	1	2	1	3	1	0	n.s.	1	1	0	0	1	1	0	0	1	1	0	BCC	SRMR .08, CFI & TLI .95	0		1	1	1	1	1	0	0	2	1	1
25	10.1016/j.jecp.2010.11.004	Journal of Experimental Child Psychology	3	1	3 & 4	287	1	1	1	1	1	1	s	0	0	1	0	1	0	0	0	1	1	1	0		0		3	1	1	0	1	0	0	2	1	1
4	10.1016/j.jenvp.2011.12.001	Journal of Environmental Psychology	1	1	1	562	0	0	1	0	0	0	0	0	0	0	0	1	0	1	0	0	0	0	PCFI, PGFI, MECVI	CFI & GFI .90, PCFI & PGFI .60, χ2/df 2, RMSEA .05	0		0	1	0	0	0	1	0	2	0	1
16	10.1016/j.jenvp.2012.05.001	Journal of Environmental Psychology	1	1	2	324	0	0	1	0	1	1	0	0	0	1	0	1	1	0	0	0	0	0	NFI		0		0	1	0	0	0	0	0	0	1	0
17	10.1016/j.jenvp.2013.04.003	Journal of Environmental Psychology	1	2	1	200	0	0	1	0	0	1	n.s.	1	0	1	0	1	0	0	0	0	0	0	0		0	0	0	1	1	1	1	0	0	2	1	1
19	10.1016/j.jenvp.2013.07.010	Journal of Environmental Psychology	1	1	2	271	1	1	2	0	0	0	0	0	0	0	0	1	1	0	0	1	0	0	0		0		0	1	1	0	1	0	0	2	1	1
x1	10.1016/j.jenvp.2013.05.002	Journal of Environmental Psychology	1	2	3	294	0	0	1	0	1	1	s	0	0	0	0	1	0	0	0	1	0	0	0	CFI .90, RMSEA .10	0		0	1	1	0	1	0	0	0	1	0
1	10.1016/j.ecresq.2013.07.009	Early Childhood Research Quarterly		1	3		1	2	1	2	1	1	s	0	1	1	0	1	0	0	0	1	0	0	0	CFI .95, RMSEA .06, WRMR 1	0		3	0		0	0	0	0	2	0	1
7	10.1016/j.ecresq.2013.02.006	Early Childhood Research Quarterly	3	3	3	2299	1	1	0	1	1	1	s	0	0	1	0	1	1	0	0	0	0	0	0	RMSEA .08., NNFI & CFI .90	0		0	1	0	0	0	0	0	0	1	0
x1	10.1016/j.ecresq.2010.09.004	Early Childhood Research Quarterly	1	1	2	308	1	1	1	1	1	0	s	0	1	1	0	1	1	0	0	0	0	0	0	CFI .95, RMSEA .06	1	0	1	1		0	1	0	1	0	1	0
x2	10.1016/j.ecresq.2010.07.003	Early Childhood Research Quarterly	3	2	1	341	0	0	0	1	1	1	s	0	0	1	0	1	1	0	0	0	0	0	0	CFI .95, RMSEA .06	0		0	1	1	0	1	0	0	0	1	0
24	10.1016/j.ecresq.2011.12.003	Early Childhood Research Quarterly	2	1	0	112	1	0	1	0	1	1	n.s.	1	0	1	0	1	1	0	0	0	0	0	0		0		0	1	1	1	1	1	0	0	1	0
26	10.1016/j.ecresq.2011.02.001	Early Childhood Research Quarterly	1	2	4	344	1	0	0	1	1	1	s	0	0	1	0	1	0	0	0	1	0	0	0	CFI .90, SRMR .08, RMSEA .08	0		0	1	0	0	0	0	0	2	1	1
28	10.1016/j.ecresq.2012.07.002	Early Childhood Research Quarterly	2	1	3	167	1	0	1	0	0	1	s	0	0	1	0	1	1	0	0	1	0	0	0	CFI .90, RMSEA .08	0		1	1		0	1	0		0	1	0
x1	10.1016/j.intell.2013.07.008	Intelligence	3	2	2	184	0	0	1	1	1	1	n.s.	1	0	1	0	1	0	1	0	0	0	0	0	χ2/df 3, CFI .90, RMSEA .08	0		3	1	1	1	1	1	0	2	1	1
12	10.1016/j.intell.2011.10.007	Intelligence	3	3	3	203	0	0	1	1	1	1	s	0	0	1	1	1	1	0	0	0	0	0	0		0		0	0		0	0	0	0	0	1	0
13	10.1016/j.intell.2013.06.004	Intelligence	3	1	3	436	2	2	1	3	1	0	s	0	1	1	1	1	1	0	0	1	1	1	0	CFI & TLI .95, RMSEA .05, SRMR .08	0		1	1	1	0	1	0	0	0	1	0
x2	10.1016/j.intell.2011.06.007	Intelligence	3	2	1	261	0	0	0	0	1	1	s	0	0	1	1	1	1	0	0	0	0	0	0		0		2	1	1	0	1	1	0	2	1	1
34	10.1016/j.intell.2012.05.007	Intelligence	3	2	2	134	1		0	1	1	1	n.s.	1	0	1	0	1	0	0	0	0	0	0	0	χ2, RMSEA .08, CFI .90	0		3	1	1	1	1	0	0	2	1	1
35	10.1016/j.intell.2012.05.006	Intelligence	3	2	1	215	1	1	1	1	1	1	s	0	0	1	0	1	0	0	0	0	0	0	0	CFI .90, RMSEA .10	0		1	1	1	0	1	0	0	2	1	1
36	10.1016/j.intell.2012.02.010	Intelligence	3	2	Statistica	160	1	1	2	1	1	0	0	0	0	1	0	1	0	0	0	0	0	0	0	χ2/df 1.5, CFI .95, RMSEA.06.	0		3	1	0	0	0	1	0	2	1	1
42	10.1016/j.intell.2012.01.009	Intelligence	3	2	0	2520	0	0	1	1	1	1	s	0	0	1	0	1	0	0	0	1	0	0	0				3	1	0	0	0	0	0	0	1	0
x3	10.1016/j.intell.2011.03.002	Intelligence	3	2	3	161	0	0	1	0	1	1	n.s.	1	0	1	0	1	0	0	0	1	0	0	0	CFI .95, RMSEA .07, SRMR .08	1	1	5	1	1	1	1	0	0	2	1	1
52	10.1016/j.intell.2013.05.004	Intelligence	3	2	3	131	1	1	1	3	1	1	s	0	0	1	1	1	0	0	0	1	0	0	0		0		3	1	0	0	0	0	0	2	1	1
x5	10.1016/j.intell.2011.09.001	Intelligence	3	1	1	185	0	0	0	0	1	1	0s	0	0	1	0	0	0	0	0	0	0	0	0	χ2/df 2, RMSEA .08	0		4	1	1	0	1	1	0	2	1	1
68	10.1016/j.intell.2011.02.002	Intelligence	3	2	1	150	0	0	2	1	1	1	s	0	0	1	0	0	0	0	0	0	0	0	0	RMSEA .08	1	0	1	1	0	0	0	0	0	2	1	1
5	10.1111/desc.12067	Developmental Science	1	1	0	712	0	0	2	0	1	1	s	0	0	1	0	1	0	0	0	1	0	0	0	CFI .90, RMSEA .10, SRMR .10	0		0	1	1	0	1	0	0	0	1	0
6	10.1111/j.1467-7687.2010.01008.x	Developmental Science	3	2	3	242	1	0	0	1	1	1	n.s.	1	0	1	1	1	0	0	0	1	0	0	0		0		0	1	1	1	1	0	0	2	1	1
9	10.1111/j.1467-7687.2012.01141.x	Developmental Science	2	3	0	40	0	0	2	0	0	1	n.s.	1	0	0	0	0	0	1	0	0	0	0	0	p(χ2) < .05 as sole criterion			4	1	1	1	0	0	0	0	0	0
4	10.1111/j.1532-7795.2012.00807.x	Journal of Research on Adolescence	1	2	1	319	0	0	2	1	1	1	s	0	0	1	0	1	0	0	0	0	0	0	0		0		4	1	0	0	0	0	0	2	1	1
5	10.1111/jora.12039	Journal of Research on Adolescence	1	1	3	7071	0	0	2	1	1	1	s	0	0	1	1	1	1	0	0	0	0	0	0		1	1	3	1	0	0	0	0	0	0	1	0
15	10.1111/j.1532-7795.2012.00809.x	Journal of Research on Adolescence	1	3	3	1416	1	0	1		0	1	n.s.	1	0	1	1	1	0	0	0	1	1	1	0	RMSEA .06, SRMR .08, CFI .95	0		3	1	0	1	1	0	0	2	1	1
19	10.1111/j.1532-7795.2011.00742.x	Journal of Research on Adolescence	1	2	2	324	0	0	1	1	1	1	0s	0	0	1	0	1	0	1	0	0	0	0	0	χ2/df 2, CFI .90, RMSEA .08	1	0	2	1	0	0	1	1	0	2	1	1
29	10.1111/jora.12025	Journal of Research on Adolescence	1	2	3	170	0	0	1	1	0	1	0	0	0	1	0	1	0	0	0	1	0	0	0	RMSEA .08, SRMR .08, CFI 0.90	1	0	0	1	0	0	0	0	0	2	1	1
x1	10.1111/j.1532-7795.2004.00075.x	Journal of Research on Adolescence	1	1	0	369	0	0	0	0	1	1	s	0	0	1	0	1	0	0	0	1	0	0	0	CFI .95, SMRS 0.08, RMSEA .06	0		0	1	1	0	1	0	0	2	1	1
7	10.1111/joop.12027	Journal of Occupational and Organizational Psychology	1	1	2	312	0	0	0	0	1	1	s	0	0	1	1	1	1	1	0	0	0	0	0		0		5	1	0	0	0	0	0	2	1	0
11	10.1111/j.2044-8325.2012.02063.x	Journal of Occupational and Organizational Psychology	1	1	2	1205	0	0	0	2	1	1	s	0	0	1	0	1	1	0	0	0	0	0	0	CFI .95, RMSEA .05	0		4	1	1	0	1	0	0	2	1	1
14	10.1111/j.2044-8325.2011.02028.x	Journal of Occupational and Organizational Psychology	1	3		1273	0	0	0	1	1	1	s	0	0	1	0	1	1	0	0	1	0	0	0		0		6	1	0	0	0	0	0	0	1	0
21	10.1111/j.2044-8325.2011.02042.x	Journal of Occupational and Organizational Psychology	1	1	0	290	0	0	1	0	1	1	s	0	0	1	0	1	0	0	0	1	0	0	0		0		0	1	0	0	0	0	0	2	1	1
22	10.1111/j.2044-8325.2011.02049.x	Journal of Occupational and Organizational Psychology	1	1	0	922	0	0	2	0	1	1	0s	0	0	1	0	1	0	0	0	1	0	0	0		0		1	1	0	0	0	0	0	0	0	0
25	10.1348/096317910X494197	Journal of Occupational and Organizational Psychology	1	1	0	375	0	0	0	0	1	1	0s	0	0	1	0	1	1	0	0	1	1	0	IFI	TLI, BL89, & CFI .95, RMSEA .06, SRMR .08	0		4	1	0	0	0	0	0	2	0	0
27	10.1111/j.2044-8325.2010.02005.x	Journal of Occupational and Organizational Psychology	Metaanalysis	2	1	Metaanalysis	Metaanalysis	Metaanalysis	0	1	1	1	s	0	0	0	0	0	0	0	0	0	0	0	0	CFI .90, RMSEA .1, SRMR .1	0		3	1	0	0	0	0	0	2	1	1
x1	10.1111/j.2044-8325.2011.02049.x	Journal of Occupational and Organizational Psychology	1	1	0	8658	0	0	2	0	1	1	0s	0	0	1	0	1	0	0	0	1	0	0	0				1	1	0	0	1	0	0	2	1	1
51	10.1111/j.2044-8325.2011.02042.x	Journal of Occupational and Organizational Psychology	1	2	0	196	0	0	1	0	1	1	s	0	0	1	0	1	0	0	0	1	0	0	0				7	1	0	0	1	0	0	2	0	1
57	10.1111/j.2044-8325.2011.02025.x	Journal of Occupational and Organizational Psychology	1	3	3	402	2	2	1	3	1	1	s	0	1	0	0	1	1	0	0	0	1	1	NFI		0		0	1	1	0	1	0	0	2	0	0
13	10.1002/per.829	European Journal of Personality	1 & 2	1	1	357	1	1	0	1	1	1	0s	0	0	1	1	1	0	1	0	0	1	0	IFI	CFI .90, RMSEA .08	0		1	1	1	0	1	0	0	2	1	1
15	10.1002/per.786	European Journal of Personality	1	1	2	240	1	1	1	1	1	1	0s	0	1	1	0	1	0	0	0	1	0	0	0		0		1	1	1	0	1	0	0	0	0	0
17	10.1002/per.842	European Journal of Personality	1,2, & 3	2	1	321	0	0	2	1	1	1	n.s.	1	0	1	0	1	0	0	0	0	0	0	0		0		1	1	1	1	1	0	0	2	1	1
20	10.1002/per.1847	European Journal of Personality	1	3	3	198	0	0	0	1	1	1	s	0	0	1	1	1	0	0	0	1	0	0	0	CFI .95, RMSEA & SRMR .08	0		1	1	1	0	1	0	0	2	1	0
21	10.1002/per.1927	European Journal of Personality	1	2	2	147	0	0	0	1	1	1	s	0	0	1	0	0	0	0	0	1	0	0	0	x2/df =2, CFI .95, RMSEA .06, SRMR .08	0		2	1	0	0	1	1	0	2	1	1
29	10.1002/per.1883	European Journal of Personality	1	2	0		0	0	0	0	1	1	s	0	0	1	0	1	0	0	0	1	0	0	0		0		0	1	0	0	0	0	0	0	1	0
34	10.1002/per.1880	European Journal of Personality	1	2	0	390	2	2	0	3	1	0	s	0	1	1	0	1	1	0	0	1	0	0	0		0		0	1	0	0	0	0	0	2	1	1
37	10.1002/per.1941	European Journal of Personality	1 & 3	2	3	297	1	2	1	3	1	1	s	0	0	1	1	1	0	0	0	1	1	0	0		1	1	1	1	1	0	1	1	0	2	1	1
x2	10.1002/per.796	European Journal of Personality	1	1	1	474	0	0	1	0	1	1	s	0	0	1	0	0	0	1	0	1	0	0	0		1	0	1	1	1	0	1	1	0	2	1	1
44	10.1002/per.1913	European Journal of Personality	1	2	3	922	0	0	2	0	0	0	0	0	0	1	0	1	0	0	0	1	0	1	0	CFI .95, RMSEA ANDd SRMR .08	?		0	1	1	0	1	0	0	0	0	0
1	10.1016/j.jrp.2007.02.003	Journal of Research in Personality	1	1	1 & 2	301	0	0	1	0	1	1	n.s.	1	0	1	0	1	1	1	0	0	0	0	NFI	GFI, NFI, TLI, & CFI .90	1	0	0	1	1	1	1	0	0	2	1	1
3	10.1016/j.jrp.2012.08.006	Journal of Research in Personality	1	2	3	317	2	2	1	3	0	0	0	0	0	1	1	1	1	0	0	1	1	0	0	CFI & TLI .90, RMSEA .08, SRMR .10.	0		2	1	1	0	1	0	0	2	1	1
4	10.1016/j.jrp.2013.03.011	Journal of Research in Personality	1	1	1	406	0	0	0	1	1	1	s	0	0	1	1	1	1	0	0	0	0	0	0	CFI, TLI .90, RMSEA .06	1	1	5	1	1	0	1	0	0	0	0	0
14	10.1016/j.jrp.2011.06.009	Journal of Research in Personality	1	1		123	0	0	0	0	1	1	0	0	0	1	0	1	1	0	0	0	0	0	0		0		1	1	1	0	1	0	0	2	0	1
19	10.1016/j.jrp.2012.07.005	Journal of Research in Personality	1	2	3	451	0	0	1	1	1	1	0	0	0	1	1	0	1	0	0	1	0	0	0		1	1	4	1		0	0	0	0	2	0	1
22	10.1016/j.jrp.2012.03.007	Journal of Research in Personality	1	1	1	1005	0	0	0	0	0	0	0	0	0	1	0	1	0	1	0	0	0	0	0		0		1	1	1	0	1	0	0	2	1	0
24	10.1016/j.jrp.2011.07.001	Journal of Research in Personality	1	1	0	490	0	0	0	1	1	1	s	0	0	1	0	1	1	0	0	1	0	0	0	CFI .90, RMSEA .08	0		2	1	1	0	1	0	0	0	1	0
33	10.1016/j.jrp.2013.05.004	Journal of Research in Personality	1	ESEM	3 & Lavaan	620	2	2	1	3	1	0	s	0	1	1	0	1	0	0	0	1	0	0	0	CFI .90, SRMR .08, RMSEA .06	1	1	2	1	1	0	1	0	0	2	1	1
41	10.1016/j.jrp.2012.04.005	Journal of Research in Personality	1	1	2	128	0	0	2	0	1	1	n.s.	1	0	1	1	1	0	0	0	0	0	0	0		1	0	2	1	1	1	1	0	0	2	1	1
42	10.1016/j.jrp.2012.02.007	Journal of Research in Personality	1	1	3	226	0	0	1	0	1	0	0	0	0	1	0	1	0	0	0	0	0	0	0		0		0	1	1	0	1	0	0	0	1	0
48	10.1016/j.jrp.2012.06.006	Journal of Research in Personality	1 & 3	2	3	738	2	2	2	3	1	0	0s	0	1	1	0	1	0	0	0	1	0	0	NFI	CFI .95, SRMR & RMSEA .04	1	0		1	1	0	1	0	0	2	1	1
7	10.1111/bjop.12044	British Journal of Psychology	3	3	3	794	0	0	0	1	1	1	0	0	0	1	1	1	0	0	0	1	0	0	0	CFI .90, SRMR .08, RMSEA .08	1	1	0	1	0	0	0	0	0	0	0	0
9	10.1111/bjop.12050	British Journal of Psychology	1	1	1	223	2	1	2	0	1	1	n.s.	1	0	1	1	1	0	0	0	0	1	0	Pclose	χ2/df 3, CFI .95, RMSEA .05	0		6	1	1	1	1	1	0	2	0	1
1	Cavojova, V., Sirota, M., & Belovicova, Z. (2012). Slovak validation of the Basic Empathy Scale in pre-adolescents. Studia Psychologica, 54(3), 195-208	Studia Psychologica	1	1	1	426	0	0	2	1	1	1	s	0	0	1	0	0	0	1	1	1	0	0	0	SRMSR .08, RMSEA .08, GFI .85, AGFI .80	0		2	1	1	0	1	0	0	0	1	0
13	Neckar, J. (2013). Self-enhancement and coping: The costs and benefits of positive illusions. Studia Psychologica, 55(4), 299-309	Studia Psychologica	1	2	0	168	0	0	2	0	0	1	0	0	0	1	0	1	0	0	0	0	0	0	0				0	1	0	0	0	0	0	0	1	0
x1	de Acedo Lizarraga, M. L. S., de Acedo Baquedano, M. T. S., & Closas, A. H. (2011). Development and validation of a Questionnaire to Assess Analogy and Creativity in Open Problem-Solving. Studia Psychologica, 53(3), 235-252	Studia Psychologica	3	1	4	349	2	2	2	3	1	0	s	0	0	1	0	1	1	0	0	0	0	0	0	χ2/df 2, CFI .9, RMSEA .05	1	0	0	1	1	0	1	1	0	0	1	0

## Sheet: Hárok2
Číslo štúdie	Názov štúdie	Rok	Poznámky	Čo?	Aká škála?	Typ štúdie	Software	Veľkosť vzorky	Univariátna normalita	Multivariátna normalita	Post-hoc modifikácie	Počet latentných premenných	Počet pozorovaných premenných	Stratová funkcia	Počet DF	Chi-kvadrát	Signifikancia chi-kvadrátu	χ2/df	SB-χ2	RMSEA	RMSEA CI	CFI	TLI	GFI	AGFI	SRMR	AIC	BIC	INÉ AFI	Alternatívne modely	CONFIRMED?	ZDOVODNENIE KONFIRMACIE?	OK NA ZAKLADE X2	OK NA ZAKLADE AFI	OK NA ZAKLADE χ2/df	Posúdenie štand. reziduálov?	Reportovanie matice	Reportovanie parametrov modelu	REPLIKOVATELNE?	Zdôvodnenie ignoracie X2	data na www
1	MUZE VLASTNÍ ÚCINNOST VE VZTAHU K PRÍJMU POTRAVY PREDIKOVAT	2010	stredne dobrá zhoda; CFA sucast sirsieho clanku;	1	9	1	2	230	3	3	2	5	20	6	165		0		378.4	0.075	0	0.94		0.79		0.11				0	1	0				0	3	0	0
2	SKALA DETSKE PERCEPCE KONFLIKTU MEZI RODICI: CESKA VERZE DOTAZNIKU	2009	faktorované skóre primárnych 8 škál; "nie celkom uspokojivé, ale vyhovujúce"; urobilo sa celkové skóre a pracovalo sa s tým ďalej	1	3	1	2	554	1	0	3	3	8	5	18		0		66.5	0.07	0	0.98			0.99				HOELTER	5	1	0				0	3	1	0
3	VÝVOJ A PSYCHOMETRICKÁ ANALÝZA DOTAZNÍKU EMPATIE - DE14	2012	EFA a CFA na rovankej vzorke; inak celkom dobra analyza, testovanie invariancie	1	7	1	1	823	1	3	1	3	14	8	71	144	0	2		0.04	1	0.96		0.98	0.97					0	1	1	0	1		0	2	0	0	velka vzorka
4	RESTANDARDIZACE STATE-TRAIT ANXIETY INVENTORY X-2	2009	separatne hlasene vysledky pre zeny> zeny: n=626; x2=934; x2/df=5,5; AGFI=0,814;RMR=0,42; katastrofa, aspon ze autori uvadzaju, ze vyber poloziek sa riadil najma prediktivnou empirickou validitou a ich citlivostou na datekciu cieloveho rysu	1	4	1	2	591	0	0	2	2	40	8	170	772	0	4.5							0.88				RMR 0,64	0	1	1		1	1	0	3	1	0
5	KOGNITIVNÍ ASPEKTY PRÍSTUPU STUDENTU MEDICÍNY KE STUDIU	2007	najprv testovali kazdy faktor zvlast - dobra zhoda, ale DF=14;2;2. dobry vyskum, pekna CFA, testovali aj MIMIC modely	1	5	1	2	159	3	3	1	4	18	8	128		0.63	1.2	152.3	0.036	1	0.97	0.97		0.81					1	1	1	1	1		1	1	1	1
6	ROVNOVÁHA ZIVOTNÝCH OBLASTÍ VO VZTAHU K NAPLNENOSTI POTRIEB	2006	vyhovujuce, naviac robili mokkenovu analyzu	1	6	1	1	132	2	2	0	1	6	1	8	10.2	0.25			0.05	0	0.99		0.97	0.92	0.034				0	1	1	1	1		0	2	1	0
7	RELIABILITA, FAKTOROVÁ STRUKTÚRA A KONSTRUKTOVÁ VALIDITA HARTROVEJ	2012	EFA a CFA na rovankej vzorke;	1	5	1	2	154	1	2	1	6	36	1	589	979	0	1.66		0.06	0	0.87								2	1	1		1	1	0	2	1	0	x2 je prisny
8	PSYCHOMETRICKÁ ANALÝZA ROSENBERGOVEJ SKÁLY SEBAHODNOTENIA	2006	EFA a CFA na rovankej vzorke;	1	4	1	2	591	1	3	1	2	10	8	34	118.8	0			0.07	0			0.96						2	1	0				0	3	1	0
9	STRUKTURÁLNÍ ANALÝZA MODELU ZIVOTNÍ SPOKOJENOSTI ADOLESCENTU	2007	sekundarne data; samostatne CFA - vyhovujuce; SEM model nesedi datam	1		3	2	921	1	3	1	5	26	ADF		999	0	1.26	999	999	1	999			999	999			ECVI,ECEVI	0	1	1		1	1	1	2	1	1	očakávanie, že hypotetický model bude mať hodnotu X2 aproximujúcu počtu DF je všeobecne považované za nereálne vo väčšine SEM v empirickom výskume a je nutné akceptovať skutočnosť, že model, akokoľvek dobrý môže dáta iba aproximovať. Dôsledkom je pragmatický prístup k hodnoteniu modelu, ktorý spočíva v použití pomeru X2/DF.
10	KORELÁTY UZÍVÁNÍ NÁVYKOVÝCH LÁTEK U ADOLESCENTU	2007	sekundarne data; MIMIC; invariancia;vzorky z roznych krajin	1		3	1		2	2	1	4	41	6		999	0			999	1	999			999				ECVI	0	1	1		1	1	0	2	1	1	velka vzorka
11	VYVOJ A ZMENY HODNOT V DOSPELOSTI	2007	sekundarne data, ked chcel robit sem, dostal negativne definitivnu maticu kovariancii	1		3	8		2	2	2			8	322	16689	0			0.04	0	0.99	0.99						ECVI	0	1	1	0	1		0	3	0	0
12	VÝKONOVÁ ORIENTACE V AKADEMICKÉM KONTEXTU	2010	CFA a SEM zaroven, dobra studia	1		3	1	94	1	2	1			1		999				999	1	999	999								1	1	1	1		1	2		1
13	SKÁLA DISOCIATIVNÍCH ZKUSENOSTÍ - CESKÁ VERZE	2006	katastrofalna zhoda; uznali, ze zhoda -999 dobra, napriek tomu je to v sulade s inymi studiami a teda doporucuju pouzivat.	1	20	1	Sepath	186	2	2	2	3	26	8	347	2184	0	6.3		0.15	1			0.582	0.0511				PGI,BNFI	4	0	1				0	3	0	0
14	DOTAZNÍK PROAKTIVNÍHO ZVLÁDÁNÍ ZIVOTNÍCH NÁROKU	2006	data publikovane na www	1		1	Sepath	176	2	2	2	7	55	8	1409	2415	0	1.7		0.06	1									1	1	1		1	1	0	2	0	0	velka zlozitost modelu v spojeni s malou vzorkou, X2 je prisny	1
15	ZTPI - ZIMBARDÛV DOTAZNÍK CASOVÉ PERSPEKTIVY	2011	CFA a EFA na rovnakej vzorke, matice atd k dispozicii na www	1	5	1	R	2030	3	3	1	5	56	1	1315	9195	0	7		0.05	0	0.757	0.747							2	0	1				0	3	0	1	uznavaju, ze vysledky su neuspokojive, napriek tomu nastroj vhodny a doporucuju pouzivat	1
16	CESKÁ VERZE EDINBURGH HANDEDNESS INVENTORY	2012	vyrazne modifikovany model, nasledne sedi datam, robil aj mcdonaldovu omegu, inak celkom slusne, testovany kongenericky, tauekvivalentny a paralelny model, vytvorili nakoniec z 10 polozkovej verzie 6 polozkovu verziu s dobrou generickou omega reliabilitou	1	5	3	2	183	3	3	2	1	9	6	9		0.14		13.5	0.05	0	0.99				0.04			NFI	3	1	1	1	1		0				X2 citlivy na velku vzorku, neskor ale model upravili a ten sedi dobre
17	Dotaznik k mereni afektivnich stavu	2005	uplne data-driven modifications, iba konstatovali, ze pre lepsi fit vynechali polozky xyz a pridali loadingy abc…	1	5	1	3	162	0	0	1	6	37	1	505	807.1	-999			0.06	0	0.93	0.93			0.057				0	1	0				0	2	1	1			2005/5
18	Model adaptace institucionalizovanych senioriek na starnutie	2005	v troch vlnach, parcialny regresny model	1		3	8	308	2	2		1	8	1	20	-999	-999	999		999	1	999			999				ecvi, hoelter, ifi	0	1	1		1	1	1	2	1	0	ziadne, uznali, ze niektore rezidualne variancie su obrovske, ale nic dalej		2005/3
19	Osobnost, anticipovana socialni opora a adaptace seniorek	2004	v sem pouzivaju celkove skore extroverzie, neuroticizmu	1		3	8	89	0	0	0	3	8	8	18	23.2	0.18	1.29		0.06	1	0.97		0.96	0.92	0.063			ifi	0	1	1	1	1	1		3	1	0	model sedi		2004/1
20	CFA ceske verze zkraceneho "revidovaneho eysenckova osobnostniho dotazniku"	2003	iba je napisane ze sice x2 je sign ale RMSEA vyhovujuca (-999 pritom uvedena hodnota)	1	2	1	2	245	0	0	0	4	24	1	246	371	-999			999	0									0	1	0		1		0	3	1	0	iba ze :dnes je konsenzus sustredit sa skor na RMSEA ako X2		2003/5
21	Index zivotni spokojenosti Lisia	2003	EFA a CFA na rovnakej vzorke	1	5	1	8	124	2	2	1	3	14	SLS??	-999	-999	-999							0.96	0.94					0	1	1		1		0	2	1	1			2003/6
22	Dotaznik socialni opory	2003	nulove, marginalne, prakticky nic	1	5	1	8	227	2	2	1	3	18	SLS/ scale-free least squares	-999	-999	-999								0.995				cnfi	0	1	1		1		0	2	1	1	X2 vobec neposudzuju		2003/1
23	MERENÍ EMPATICKÉ CITLIVOSTI CESKÝCH LÉKARU	2012	klasicky kozeny, testovanie invariancie	1	7	1	1	1305	1	2	0	3	14	1	74	313.9	-999 uvedene	4.2		0.05	1	0.93		0.96	0.95					0	1	1		1		0	2	1	1	prilis citlivy, a nezmyselny
24	DOTAZNÍK ZJISTUJÍCÍ PACIENTOVO POJETÍ NEMOCI	2012	EFA a CFA na rovnakej vzorke, ani pri ad/hoc povoleni kovariancii medzi vsetkymi LV, zhoda nebola dobra; ze vraj zhoda modelu a dat je skoro uspokojiva aj ked alpha jednej zo 4 skal je iba .05 a komunality su vyrazne nizke	1		1	2	345	2	2	1	7	70	1	644	1749	0			0.07										0	0					0	3	0	0	modely uz boli de facto odmietnute na zaklade EFA

## Sheet: Hárok3
Číslo štúdie	Názov štúdie	Rok	Poznámky	Čo?	Aká škála?	Typ štúdie		Veľkosť vzorky	Univariátna normalita	Multivariátna normalita	Post-hoc modifikácie	Počet latentných premenných	Počet pozorovaných premenných	Stratová funkcia	Počet DF	Parsimony	Chi-kvadrát	Signifikancia chi-kvadrátu	χ2/df	SB-χ2	RMSEA	RMSEA CI	CFI	TLI	GFI	AGFI	SRMR	AIC	BIC	INÉ AFI	Alternatívne modely	CONFIRMED?	ZDOVODNENIE KONFIRMACIE?	OK NA ZAKLADE X2	OK NA ZAKLADE AFI	OK NA ZAKLADE χ2/df	Posúdenie štand. reziduálov?	Reportovanie matice	Reportovanie parametrov modelu	REPLIKOVATELNE?	Zdôvodnenie ignoracie X2	data na www
				1=DOTAZNIK		1=CFA			1=ANO	1=ANO	1=ANO			1=ML																								1=COVAR
				2=RATING SCALE		2=PA			2=N/A	2=N/A	2=NIE			2=WLS																								2=CORR
				3=TESTY		3=SEM			3=VZANE V UVAHU	3=VZANE V UVAHU	3=NEJASNE			3=ULS																								3=ZIADNA
						4=LGM								4=GLS
														5=DWLS
														6=RML
														7=INY
														8=N/A					11					5	8	13	6
1	MUZE VLASTNÍ ÚCINNOST VE VZTAHU K PRÍJMU POTRAVY PREDIKOVAT	2010	stredne dobrá zhoda; CFA sucast sirsieho clanku;	1	9	1		230	3	3	2	5	20	6	165	0.79		0		378.4	0.075	0	0.94		0.79		0.11				0	1	0				0	3	0	0
2	SKALA DETSKE PERCEPCE KONFLIKTU MEZI RODICI: CESKA VERZE DOTAZNIKU	2009	faktorované skóre primárnych 8 škál; "nie celkom uspokojivé, ale vyhovujúce"; urobilo sa celkové skóre a pracovalo sa s tým ďalej	1	3	1		554	1	0	3	3	8	5	18	0.5		0		66.5	0.07	0	0.98			0.99				HOELTER	5	1	0				0	3	1	0
3	VÝVOJ A PSYCHOMETRICKÁ ANALÝZA DOTAZNÍKU EMPATIE - DE14	2012	EFA a CFA na rovankej vzorke; inak celkom dobra analyza, testovanie invariancie	1	7	1		823	1	3	1	3	14	8	71	0.68	144	0	2		0.04	1	0.96		0.98	0.97					0	1	1	0	1		0	2	0	0	velka vzorka
4	RESTANDARDIZACE STATE-TRAIT ANXIETY INVENTORY X-2	2009	separatne hlasene vysledky pre zeny> zeny: n=626; x2=934; x2/df=5,5; AGFI=0,814;RMR=0,42; katastrofa, aspon ze autori uvadzaju, ze vyber poloziek sa riadil najma prediktivnou empirickou validitou a ich citlivostou na datekciu cieloveho rysu	1	4	1		591	0	0	2	2	40	8	170	0.21	772	0	4.5							0.88				RMR 0,64	0	1	1		1	1	0	3	1	0
5	KOGNITIVNÍ ASPEKTY PRÍSTUPU STUDENTU MEDICÍNY KE STUDIU	2007	najprv testovali kazdy faktor zvlast - dobra zhoda, ale DF=14;2;2. dobry vyskum, pekna CFA, testovali aj MIMIC modely	1	5	1		159	3	3	1	4	18	8	128	0.75		0.63	1.2	152.3	0.036	1	0.97	0.97		0.81					1	1	1	1	1		1	1	1	1
6	ROVNOVÁHA ZIVOTNÝCH OBLASTÍ VO VZTAHU K NAPLNENOSTI POTRIEB	2006	vyhovujuce, naviac robili mokkenovu analyzu	1	6	1		132	2	2	0	1	6	1	8	0.38	10.2	0.25			0.05	0	0.99		0.97	0.92	0.034				0	1	1	1	1		0	2	1	0
7	RELIABILITA, FAKTOROVÁ STRUKTÚRA A KONSTRUKTOVÁ VALIDITA HARTROVEJ	2012	EFA a CFA na rovankej vzorke;	1	5	1		154	1	2	1	6	36	1	589	0.88	979	0	1.66		0.06	0	0.87								2	1	1		1	1	0	2	1	0	x2 je prisny
8	PSYCHOMETRICKÁ ANALÝZA ROSENBERGOVEJ SKÁLY SEBAHODNOTENIA	2006	EFA a CFA na rovankej vzorke;	1	4	1		591	1	3	1	2	10	8	34	0.62	118.8	0			0.07	0			0.96						2	1	0				0	3	1	0
9	STRUKTURÁLNÍ ANALÝZA MODELU ZIVOTNÍ SPOKOJENOSTI ADOLESCENTU	2007	sekundarne data; samostatne CFA - vyhovujuce; SEM model nesedi datam	1		3		921	1	3	1	5	26	ADF			xxx	0	1.26	xxxxx	xxxx	1	xxxx			xxxx	xxxx			ECVI,ECEVI	0	1	1		1	1	1	2	1	1	očakávanie, že hypotetický model bude mať hodnotu X2 aproximujúcu počtu DF je všeobecne považované za nereálne vo väčšine SEM v empirickom výskume a je nutné akceptovať skutočnosť, že model, akokoľvek dobrý môže dáta iba aproximovať. Dôsledkom je pragmatický prístup k hodnoteniu modelu, ktorý spočíva v použití pomeru X2/DF.
10	KORELÁTY UZÍVÁNÍ NÁVYKOVÝCH LÁTEK U ADOLESCENTU	2007	sekundarne data; MIMIC; invariancia;vzorky z roznych krajin	1		3			2	2	1	4	41	6			xxx	0			xxxx	1	xxxx			xxxx				ECVI	0	1	1		1	1	0	2	1	1	velka vzorka
11	VYVOJ A ZMENY HODNOT V DOSPELOSTI	2007	sekundarne data, ked chcel robit sem, dostal negativne definitivnu maticu kovariancii	1		3			2	2	2			8	322		16689	0			0.04	0	0.99	0.99						ECVI	0	1	1	0	1		0	3	0	0
12	VÝKONOVÁ ORIENTACE V AKADEMICKÉM KONTEXTU	2010	CFA a SEM zaroven, dobra studia	1		3		94	1	2	1			1			xxx				xxxx	1	xxxx	xxxx								1	1	1	1		1	2		1
13	SKÁLA DISOCIATIVNÍCH ZKUSENOSTÍ - CESKÁ VERZE	2006	katastrofalna zhoda; uznali, ze zhoda nie je dobra, napriek tomu je to v sulade s inymi studiami a teda doporucuju pouzivat.	1	20	1		186	2	2	2	3	26	8	347	0.99	2184	0	6.3		0.15	1			0.582	0.0511				PGI,BNFI	4	0	1				0	3	0	0
14	DOTAZNÍK PROAKTIVNÍHO ZVLÁDÁNÍ ZIVOTNÍCH NÁROKU	2006	data publikovane na www	1		1		176	2	2	2	7	55	8	1409	0.91	2415	0	1.7		0.06	1									1	1	1		1	1	0	2	0	0	velka zlozitost modelu v spojeni s malou vzorkou, X2 je prisny	1
15	ZTPI - ZIMBARDÛV DOTAZNÍK CASOVÉ PERSPEKTIVY	2011	CFA a EFA na rovnakej vzorke, matice atd k dispozicii na www	1	5	1		2030	3	3	1	5	56	1	1315	0.82	9195	0	7		0.05	0	0.757	0.747							2	0	1				0	3	0	1	uznavaju, ze vysledky su neuspokojive, napriek tomu nastroj vhodny a doporucuju pouzivat	1
16	CESKÁ VERZE EDINBURGH HANDEDNESS INVENTORY	2012	vyrazne modifikovany model, nasledne sedi datam, robil aj mcdonaldovu omegu, inak celkom slusne, testovany kongenericky, tauekvivalentny a paralelny model, vytvorili nakoniec z 10 polozkovej verzie 6 polozkovu verziu s dobrou generickou omega reliabilitou	1	5	3		183	3	3	2	1	9	6	9	0.2		0.14		13.5	0.05	0	0.99				0.04			NFI	3	1	1	1	1		0				X2 citlivy na velku vzorku, neskor ale model upravili a ten sedi dobre
17	Dotaznik k mereni afektivnich stavu	2005	uplne data-driven modifications, iba konstatovali, ze pre lepsi fit vynechali polozky xyz a pridali loadingy abc…	1	5	1		162	0	0	1	6	37	1	505	0.72	807.1	neuvedene			0.06	0	0.93	0.93			0.057				0	1	0				0	2	1	1			2005/5
18	Model adaptace institucionalizovanych senioriek na starnutie	2005	v troch vlnach, parcialny regresny model	1		3		308	2	2		1	8	1	20	0.56	nie je	nie je	xxx		xxxx	1	xxx			xxx				ecvi, hoelter, ifi	0	1	1		1	1	1	2	1	0	ziadne, uznali, ze niektore rezidualne variancie su obrovske, ale nic dalej		2005/3
19	Osobnost, anticipovana socialni opora a adaptace seniorek	2004	v sem pouzivaju celkove skore extroverzie, neuroticizmu	1		3		89	0	0	0	3	8	8	18	0.5	23.2	0.18	1.29		0.06	1	0.97		0.96	0.92	0.063			ifi	0	1	1	1	1	1		3	1	0	model sedi		2004/1
20	CFA ceske verze zkraceneho "revidovaneho eysenckova osobnostniho dotazniku"	2003	iba je napisane ze sice x2 je sign ale RMSEA vyhovujuca (nie je pritom uvedena hodnota)	1	2	1		245	0	0	0	4	24	1	246	0.82	371	vypocitat			xxxx	0									0	1	0		1		0	3	1	0	iba ze :dnes je konsenzus sustredit sa skor na RMSEA ako X2		2003/5
21	Index zivotni spokojenosti Lisia	2003	EFA a CFA na rovnakej vzorke	1	5	1		124	2	2	1	3	14		neznamy		nie je	nie je							0.96	0.94					0	1	1		1		0	2	1	1			2003/6
22	Dotaznik socialni opory	2003	nulove, marginalne, prakticky nic	1	5	1		227	2	2	1	3	18		neznamy		nie je	nie je								0.995				cnfi	0	1	1		1		0	2	1	1	X2 vobec neposudzuju		2003/1
23	MERENÍ EMPATICKÉ CITLIVOSTI CESKÝCH LÉKARU	2012	klasicky kozeny, testovanie invariancie	1	7	1		1305	1	2	0	3	14	1	74	0.7	313.9	nie je uvedene	4.2		0.05	1	0.93		0.96	0.95					0	1	1		1		0	2	1	1	prilis citlivy, a nezmyselny
24	DOTAZNÍK ZJISTUJÍCÍ PACIENTOVO POJETÍ NEMOCI	2012	EFA a CFA na rovnakej vzorke, ani pri ad/hoc povoleni kovariancii medzi vsetkymi LV, zhoda nebola dobra; ze vraj zhoda modelu a dat je skoro uspokojiva aj ked alpha jednej zo 4 skal je iba .05 a komunality su vyrazne nizke	1		1		345	2	2	1	7	70	1	644	0.26	1749	0			0.07										0	0					0	3	0	0	modely uz boli de facto odmietnute na zaklade EFA

## Sheet: Sheet1
British Journal of Psychology – wiley	12	0.0283019	1.98113	2	7 9
Journal of Research in Personality – sciencedirect 51	67	0.158019	11.0613	11	1 3 4 14 19 22 24 33 41 42 48
European Journal of Personality – wiley 50	55	0.129717	9.08019	10	13 15 17 20 21 29 34 37 40 44
Journal of Occupational and Organizational Psychology – wiley 54	57	0.134434	9.41038	10	7 11 14 21 22 25 27 43 51 57
Journal of Research on Adolescence – wiley 32	32	0.0754717	5.28302	6	4 5 15 19 29 31
Developmental Science – wiley 12	16	0.0377358	2.64151	3	5 6 9
Intelligence – sciencedirect 70	70	0.165094	11.5566	12	8 12 13 19 34 35 36 42 47 52 63 68
Early Childhood Research Quarterly – sciencedirect 40	40	0.0943396	6.60377	7	1 7 14 21 24 26 28
Journal of Experimental Child Psychology 31	31	0.0731132	5.11792	6	4 6 11 12 20 25
Studia Psychologica 13	17	0.0400943	2.8066	3	1 11 13
Journal of Environmental Psychology – sciencedirect 27	27	0.0636792	4.45755	5	4 16 17 19 20
	424	percenta	studie	75	cisla studii	celkovo
